# Supplementary material for: Apolipoprotein B correlates with intra-plaque necrotic core volume in stable coronary artery disease
Source: PLoS One. 2019 Feb 19;14(2):e0212539. doi: 10.1371/journal.pone.0212539 (PMC6380558; doi:10.1371/journal.pone.0212539)
Supplement: S1 File — (XLSX) [file pone.0212539.s001.xlsx]

## Sheet: Sheet1
		Patient NO.	years	male	DM	HT	HL	Smoking	previousPCI	previousStroke	Statin	CCB	ARB/ACEI	anti-plt	anti DM drug	Insulin	RCA	LAD	LCX	Vessel_volume=	Plaque_volume=	Lumen_volume=	VHAvgAcqRateRangeLength=	fibrousVolumeCompositionPercent=	fibroFattyVolumeCompositionPercent=	necroticCoreVolumeCompositionPercent=	denseCalciumVolumeCompositionPercent=	fibrousVolume=	fibroFattyVolume=	necroticCoreVolume=	denseCalciumVolume=	mediaVolume=	ＴＣ	HDL-C	ＴＧ	LDL	Apo-A1	Apo-B	HbAlc	hs-CRP
		1	48	1	0	0	0	0	1	0	1	1	1	1	1	0	1	0	0	934.6	519.28	415.31	64.23	47.74	27.57	15.23	9.45	161.42	93.22	51.51	31.97	181.16	95	29	150	36	84	49	5.9	977
		2	76	1	0	1	1	0	1	0	1	0	1	1	0	0	0	1	0	314.5	230.72	83.78	19.58	54.43	29.09	12.96	3.52	94.8	50.68	22.57	6.14	56.53	158	83	43	66.4	163	54	5.6	101
		3	61	1	0	1	1	1	1	0	1	1	1	1	0	0	0	0	1	1266.59	841.15	425.44	92.46	60.43	16.51	18.68	4.39	354.99	96.98	109.73	25.76	253.68	133	48	143	56.4	127	55	4.9	670
		4	74	0	0	1	0	0	1	0	1	0	1	1	0	0	0	0	1	796.71	455.75	340.96	53.73	63.9	16.22	17.2	2.68	188.49	47.86	50.72	7.9	160.79	175	94	58	69.4	191	56	5	490
		5	69	1	1	1	1	1	1	0	1	0	1	1	1	0	0	0	0	1047.04	588.17	458.87	88.16	57.23	20.75	17.08	4.94	208.36	75.57	62.2	17.97	224.08	203	58	138	117.4	105	59	6	4620
		6	61	1	0	1	1	0	1	0	1	1	1	1	0	0	0	0	1	1016.56	617.49	399.07	95.7	57.75	16.6	16.63	9.02	219.48	63.07	63.19	34.28	237.46	135	44	171	56.8	133	60	5.7	424
		7	64	1	0	0	1	1	1	0	1	1	0	1	0	0	1	0	0	443.48	285.17	158.31	31.37	50.62	18.86	19.66	10.85	99.68	37.14	38.72	21.36	88.28	149	62	59	75.2	126	61	5.5	443
		8	67	1	0	1	1	0	1	0	1	1	0	1	0	0	0	1	0	2502.01	1554.77	947.24	105.02	48.25	38.25	11.04	2.46	568.94	451.01	130.14	28.97	375.71	115	38	116	53.8	99	61	5.6	524
		9	82	1	0	0	1	0	1	0	1	1	0	1	0	0	0	1	0	821.87	505.26	316.61	63	52.23	31.19	11.73	4.85	174.63	104.28	39.24	16.21	170.89	137	57	80	64	120	61	5.5	300
		10	55	1	0	0	0	0	1	0	1	0	1	1	0	0	0	0	0	1352.89	917.18	435.7	101.01	63.84	19.83	12.61	3.72	404.5	125.67	79.93	23.55	283.54	138	56	67	68.6	131	63	5.8	777
		11	78	1	0	1	0	0	0	0	0	1	1	1	0	0	0	0	1	401.32	225.9	175.42	36.3	53.64	14.8	22.85	8.72	71.75	19.79	30.56	11.66	92.14	166	65	91	82.8	151	65	5.5	1160
		12	81	1	0	0	1	0	1	0	1	0	0	1	0	0	0	1	0	252.43	112.64	139.79	25.87	56.76	19.96	14.01	9.27	29.5	10.38	7.28	4.82	60.66	134	54	124	55.2	136	65	5.2	1520
		13	80	0	1	1	1	0	1	0	1	1	0	1	1	0	1	1	0	988.01	648.94	339.07	67.19	52.35	31.83	11.21	4.6	243.28	147.91	52.11	21.38	184.25	212	79	180	97	151	65	7.3	1980
		14	75	0	0	1	1	0	0	0	1	1	1	0	0	0	1	0	0	1430.92	896.75	534.17	104.76	45.24	39.34	10.5	4.92	278.59	242.25	64.66	30.3	280.96	185	85	44	91.2	168	69	4.9	244
		15	77	0	0	1	1	0	1	0	1	0	1	1	0	0	0	1	0	702.5	406.66	295.84	71.99	58.97	23.5	12.96	4.57	141.52	56.39	31.11	10.98	166.67	204	70	176	98.8	151	70	5.5	1370
		16	63	1	1	1	1	0	0	0	1	1	1	1	0	0	1	0	0	815.87	497.07	318.79	62.42	52.2	36.4	9.19	2.22	175.47	122.35	30.9	7.45	160.91	137	68	170	35	171	70	6.1	722
		17	82	1	0	1	0	0	1	0	1	1	1	1	0	0	0	1	0	218.51	114.52	103.99	22.69	47.2	24.86	15.5	12.44	34.13	17.98	11.21	8.99	42.22	148	51	90	79	113	70	5.6	555
		18	66	1	0	0	0	0	1	0	0	0	0	1	0	0	1	0	0	349.56	227.53	122.04	20.23	47.69	19.73	19.22	13.35	78.27	32.38	31.55	21.92	63.42	150	41	126	83.8	112	71	5.3	23900
		19	79	1	1	0	1	1	0	0	1	0	0	1	1	0	1	0	0	304.71	174.84	129.88	34.43	55.13	12.19	20.22	12.46	52.95	11.7	19.42	11.97	78.79	153	54	121	74.8	134	71	5.8	82
		20	66	0	1	1	1	0	0	0	1	1	1	0	1	1	0	0	0	132.2	101.09	31.11	9.83	45.01	16.29	22.43	16.27	33.08	11.97	16.48	11.96	27.59	145	60	70	71	162	72	7.9	1140
		21	78	1	0	0	1	0	0	0	1	0	1	1	0	0	0	0	0	111.17	84.47	26.7	12.1	53.36	10.25	21.08	15.3	30.67	5.89	12.12	8.79	26.99	178	78	70	86	166	73	5.8	1160
		22	78	1	0	1	1	0	0	0	0	0	0	0	0	0	0	0	0	401.32	225.9	175.42	36.3	53.64	14.8	22.85	8.72	71.75	19.79	30.56	11.66	92.14	151	37	107	92.6	104	73	5.4	1170
		23	85	1	0	1	0	1	0	0	0	1	1	1	0	0	0	0	0	255.78	152.38	103.39	25	63.36	28.6	6.48	1.56	57.01	25.74	5.83	1.4	62.41	165	54	87	93.6	121	74	5.3	51
		24	84	0	0	0	0	0	0	0	0	1	0	1	0	0	0	0	0	122.09	65.57	56.52	11.32	69.71	18.06	10.37	1.87	22.56	5.84	3.36	0.6	33.2	209	72	63	124.4	132	74	5.8	590
		25	81	1	0	1	0	0	0	0	0	1	0	1	0	0	0	0	0	118.13	73.29	44.84	10.45	63.64	23.21	10.87	2.28	29.72	10.84	5.08	1.07	26.59	150	42	143	79.4	108	75	5.3	624
		26	73	1	1	1	1	0	0	0	0	0	0	0	0	0	0	0	1	249.78	189.07	60.71	18.09	57.64	14.35	21.31	6.7	79.91	19.9	29.54	9.29	50.42	179	64	259	63.2	155	75	6.6	1090
		27	73	1	0	1	0	0	1	0	1	1	1	1	0	0	0	0	1	164.34	107.55	56.78	17.05	69.6	18.41	9.11	2.88	45.53	12.04	5.96	1.89	42.14	161	60	53	90.4	136	76	5.4	520
		28	66	1	0	0	0	0	0	0	0	0	0	0	1	0	0	0	0	856.85	464.79	392.06	51.53	57.53	21.29	17.05	4.12	172.26	63.74	51.06	12.34	165.39	143	49	203	53.4	128	77	5.9	289
		29	74	1	0	1	0	0	0	0	0	1	1	1	0	0	1	0	0	287.59	185.97	101.62	24.01	60.52	20.09	14.78	4.61	75.84	25.18	18.52	5.78	60.65	160	53	88	89.4	131	77	5	408
		30	68	1	1	1	1	1	0	0	1	1	1	1	0	0	0	0	0	421.57	256.46	165.12	18.96	53.59	42.76	3.34	0.32	102.61	81.87	6.39	0.61	64.98	143	49	203	53.4	124	78	6.9	401
		31	64	1	0	1	1	1	0	0	0	0	0	0	0	0	0	1	0	346.4	189.55	156.85	42.99	49.16	22.88	17.48	10.47	55.48	25.82	19.73	11.82	76.71	176	53	198	83.4	140	78	5	923
		32	77	1	1	1	0	0	0	0	1	1	1	1	0	0	1	0	0	70.59	41.24	29.35	7.53	52.35	28.56	11.03	8.07	13.28	7.24	2.8	2.05	15.88	141	45	97	76.6	120	79	5.5	199
		33	85	0	0	1	0	0	1	0	1	1	1	1	0	0	0	1	0	294.98	202.62	92.36	17.36	51.57	25.7	17.22	5.52	76.73	38.24	25.63	8.21	53.82	197	86	106	89.8	177	79	5.4	59
		34	57	0	1	1	1	0	0	0	1	1	1	1	1	0	0	0	0	390.94	228.28	162.65	32.34	36.16	42.68	12.66	8.51	55.66	65.69	19.49	13.09	74.36	171	62	46	99.8	136	80	5.7	114
		35	62	0	1	0	1	0	0	0	1	0	0	0	1	0	0	1	0	1116.14	577.77	538.38	65.09	58.72	21.58	15.69	4	212.71	78.18	56.84	14.48	215.55	161	46	162	82.6	124	81	7.5	250
		36	78	0	0	0	1	0	1	0	1	0	1	1	0	0	0	0	1	607.23	352.96	254.27	54.2	64.15	14.49	14.81	6.55	135.45	30.59	31.27	13.83	141.83	191	57	163	101.4	141	82	5.6	257
		37	69	0	1	1	0	1	1	0	0	1	0	1	0	0	1	0	0	965.83	540.19	425.64	74.56	51.98	20.96	18.52	8.53	170.96	68.94	60.91	28.05	211.32	160	53	162	74.6	142	82	7.7	2440
		38	56	1	0	1	1	0	1	0	0	1	0	1	0	0	1	0	0	785.57	460.31	325.25	46.96	54.42	31.35	11.22	3.01	178.01	102.53	36.71	9.84	133.23	171	60	138	83.4	147	82	5.7	487
		39	84	1	1	1	1	0	0	0	0	1	1	0	0	0	0	1	0	1029.43	644.54	384.89	64.14	48.93	32.71	12.26	6.09	226.73	151.58	56.82	28.22	181.19	187	53	78	118.4	119	83	6.6	787
		40	67	1	1	1	1	0	1	0	1	1	1	1	1	0	1	0	0	450.11	242.54	207.56	59.53	49.62	22.28	19.86	8.23	64.1	28.79	25.66	10.63	113.37	166	44	189	84.2	132	85	6.1	266
		41	74	1	0	1	1	0	1	0	1	1	1	1	0	0	1	0	0	513.8	206.29	307.52	62.82	51.83	21.27	14.81	12.09	36.56	15.01	10.44	8.53	135.76	155	46	111	86.8	123	85	5.9	471
		42	67	1	1	0	0	0	0	1	0	0	0	1	0	0	0	1	0	835.97	496.04	339.92	63.85	55.57	25.05	13.89	5.5	177.05	79.8	44.24	17.53	177.42	180	52	132	101.6	118	85	6.5	198
		43	77	1	1	1	0	0	1	0	1	1	0	1	0	0	0	0	0	718.84	363.48	355.37	58.82	56.81	30.79	8.76	3.65	116.7	63.24	18	7.49	158.04	158	45	138	85.4	122	86	7.4	6400
		44	75	0	1	1	1	0	0	0	0	0	0	1	0	0	0	0	0	555.35	347.72	207.63	63.36	49.89	23.54	19.05	7.52	109.32	51.59	41.75	16.48	128.58	237	81	60	144	143	86	8.4	648
		45	77	0	1	1	1	0	1	0	0	0	0	1	0	0	0	0	1	860.29	591.46	268.83	71.7	55.51	24.89	15.04	4.55	234.44	105.12	63.54	19.24	169.13	187	62	59	113.2	137	86	6.4	3050
		46	84	0	0	1	0	0	1	0	0	0	0	1	0	0	0	0	1	1024.13	704.59	319.54	71.02	47.03	23.61	22.46	6.91	237.73	119.34	113.53	34.91	199.08	173	52	130	95	138	86	6	1220
		47	73	0	1	1	0	0	1	0	1	0	0	1	0	0	1	1	0	815.87	497.07	318.79	62.42	52.2	36.4	9.19	2.22	175.47	122.35	30.9	7.45	160.91	191	68	127	97.6	167	87	6.7	1440
		48	64	1	0	0	1	1	0	0	1	1	0	1	0	0	0	0	1	132.2	101.09	31.11	9.83	45.01	16.29	22.43	16.27	33.08	11.97	16.48	11.96	27.59	165	61	82	87.6	139	87	5.5	1140
		49	86	1	0	1	0	1	1	0	0	0	0	1	0	0	1	1	0	1430.92	896.75	534.17	104.76	45.24	39.34	10.5	4.92	278.59	242.25	64.66	30.3	280.96	192	45	77	131.6	103	88	6.1	1080
		50	48	1	0	0	1	1	1	0	0	0	0	1	0	0	0	0	1	1024.13	704.59	319.54	71.02	47.03	23.61	22.46	6.91	237.73	119.34	113.53	34.91	199.08	178	47	132	104.6	129	88	5.6	399
		51	71	0	0	1	1	0	0	0	1	0	0	1	0	0	1	0	0	258.58	163.03	95.56	19.55	61.37	12.22	20.07	6.33	66.87	13.32	21.87	6.9	54.06	187	58	181	92.8	144	88	5.4	251
		52	80	1	1	1	0	1	0	0	0	0	1	1	0	0	0	1	0	366.4	196.66	169.73	19.8	58.73	13.72	17.83	9.72	77.83	18.18	23.62	12.88	64.15	172	44	262	75.6	119	88	10.1	2080
		53	83	1	0	1	0	0	1	0	1	1	1	1	0	0	0	0	1	779.94	402.52	377.42	72.05	62.09	22.73	10.9	4.28	126.3	46.25	22.17	8.7	199.11	170	50	102	99.6	126	88	5.5	615
		54	70	1	0	1	1	0	0	0	1	1	0	1	0	0	0	0	0	851.97	442.02	409.95	71.89	53.6	18.07	19.22	9.11	132.47	44.66	47.51	22.51	194.87	163	37	190	88	111	90	5.6	592
		55	83	0	0	1	1	0	0	0	0	0	0	1	0	0	0	0	1	929.24	474.81	454.44	83.13	59.09	20.34	14.58	5.99	149.25	51.39	36.84	15.12	222.22	183	52	152	100.6	140	90	6.1	538
		56	69	1	0	0	0	1	0	0	0	0	0	0	0	0	1	0	0	635.45	368.57	266.88	49.21	52.3	26.53	14.55	6.62	125.74	63.8	34.98	15.92	128.13	197	70	84	110.2	159	90	5.3	1110
		57	69	1	0	0	0	1	0	0	0	0	0	0	0	0	0	1	0	1047.04	588.17	458.87	88.16	57.23	20.75	17.08	4.94	208.36	75.57	62.2	17.97	224.08	197	70	84	110.2	159	90	5.3	1110
		58	72	1	0	1	0	1	1	0	1	1	1	1	0	0	0	0	0	1030.26	567.13	463.13	95.2	54.41	20.61	17.43	7.55	187.74	71.12	60.15	26.05	222.08	135	30	104	84.2	100	91	5.9	339
		59	76	1	0	1	1	0	1	0	0	1	1	1	0	0	1	0	0	687.68	477.17	210.51	49.32	49.46	18.96	20.4	11.18	171.86	65.87	70.89	38.84	129.71	181	44	321	72.8	134	91	6	444
		60	74	1	0	0	1	1	1	0	1	0	0	1	1	0	0	1	0	258.58	163.03	95.56	19.55	61.37	12.22	20.07	6.33	66.87	13.32	21.87	6.9	54.06	179	36	353	72.4	116	91	7	1760
		61	69	1	0	1	0	0	1	0	0	0	0	1	0	0	0	0	1	1324.98	917.31	407.67	98.95	58.88	13.3	21.38	6.45	380.54	85.95	138.15	41.68	270.99	181	49	228	86.4	132	91	5.1	296
		62	50	1	1	1	1	0	1	0	1	0	1	1	1	0	0	0	1	837.43	507.67	329.76	55.47	52.07	17.63	22.49	7.81	177.71	60.17	76.75	26.67	166.36	188	48	198	100.4	118	92	6.7	1040
		63	66	1	0	1	1	0	1	0	0	0	0	1	0	0	0	1	0	767.87	457.86	310.01	47.02	42.56	51.41	4.87	1.15	141.86	171.36	16.24	3.83	124.57	205	65	118	127	148	93	5.9	1700
		64	55	1	1	1	1	1	1	0	0	1	1	1	1	0	0	0	1	712.4	411.02	301.38	58.98	57.6	20.07	15.12	7.2	152.94	53.3	40.15	19.13	145.51	215.6	44	148	142	138	93	7.5	526
		65	59	1	0	1	0	1	0	0	0	0	0	1	0	0	0	1	0	1173.63	792.47	381.17	92.11	53.19	17.5	21.12	8.19	300.31	98.82	119.26	46.26	227.81	182	55	332	60.6	133	93	5.6	2240
		66	78	0	1	1	1	0	0	0	0	0	0	1	0	0	0	0	0	1269.41	828.95	440.46	86.29	44.74	33.62	14.9	6.75	266.03	199.91	88.6	40.11	234.3	194	61	101	112.8	133	94	6.8	1130
		67	61	1	0	1	0	0	0	0	0	1	1	0	0	0	0	0	0	852.22	459.64	392.58	92.34	48.48	21.3	18.03	12.2	124.96	54.91	46.47	31.44	201.86	190	51	196	99.8	131	94	5.4	20900
		68	68	0	1	1	0	0	1	0	0	0	0	0	1	0	1	0	0	989.73	460.1	529.63	107.16	53.57	19.67	18.78	7.98	117.37	43.09	41.13	17.49	241.02	197	63	107	112.6	160	94	7.3	352
		69	68	0	1	1	0	0	1	0	0	0	0	0	1	0	0	1	0	1098.72	633.22	465.5	95.05	66.1	19.52	12.71	1.67	249.52	73.69	47.98	6.29	255.74	197	63	107	112.6	160	94	7.3	352
		70	73	1	0	1	1	1	1	0	1	1	1	1	0	0	0	0	1	1574.6	928.85	645.76	126.67	59.84	20.84	15.53	3.79	372.93	129.86	96.8	23.59	305.67	176	41	97	115.6	113	95	6.3	449
		71	76	1	0	1	1	0	1	1	0	1	1	1	0	0	0	0	1	279.81	141.39	138.42	31.19	46.9	35.84	11.91	5.35	35.79	27.35	9.09	4.08	65.08	185	46	339	71.2	131	95	5.9	4260
		72	63	1	0	1	1	0	1	0	1	0	1	1	0	0	1	0	0	886.34	566.11	320.23	46.43	46	36.05	12.61	5.33	191.68	150.22	52.55	22.21	149.45	193	63	153	99.4	144	96	6	111
		73	74	1	0	1	0	0	0	0	0	1	0	0	0	0	0	1	0	1025.5	681.43	344.07	77.79	63.38	15.4	16.07	5.16	297.24	72.21	75.35	24.22	212.41	207	57	195	111	148	96	4.9	2100
		74	73	1	1	0	1	1	1	0	1	0	0	1	1	0	0	0	0	914.69	543.54	371.15	75.16	50.95	27.62	15.02	6.4	181.94	98.64	53.65	22.85	186.46	176	31	519	100	105	97	8.1	2470
		75	81	1	0	0	1	0	1	0	0	1	0	1	0	0	0	0	1	988.14	640.21	347.93	74.47	61.92	19.06	16.15	2.87	263.86	81.22	68.81	12.25	214.07	198	53	133	118.4	129	97	5.3	176
		76	67	1	0	1	1	1	1	0	1	0	1	1	0	0	1	0	0	963.35	642.34	321.01	84.26	57.23	19.57	17.58	5.62	253.79	86.77	77.95	24.94	198.89	179	38	176	105.8	117	97	5.7	317
		77	58	0	0	1	1	0	0	0	1	0	0	0	0	0	1	0	0	891.43	617.56	273.87	72.25	60.84	17.18	18.71	3.27	272.79	77.04	83.87	14.68	169.18	208	58	243	101.4	157	98	5.2	469
		78	49	0	0	0	0	0	1	0	0	1	1	1	0	0	0	1	0	1879.45	1443.57	435.87	73.51	55.14	24.88	16.5	3.48	645.62	291.28	193.19	40.76	272.72	183	54	115	106	136	99	4.7	144
		79	73	1	1	1	0	0	0	1	0	1	1	1	0	0	1	0	1	1542.28	924.13	618.15	116.83	49.1	10.14	27.26	13.49	298.92	61.74	165.97	82.12	315.38	230	66	199	124.2	138	100	6.3	525
		80	74	0	1	1	0	0	0	0	1	1	1	1	1	0	0	1	0	809.22	554.98	254.23	41.91	54.56	20.55	19.79	5.1	231.09	87.05	83.8	21.59	131.45	201	54	119	123.2	141	101	7.3	7630
		81	56	1	0	1	1	0	0	0	0	1	1	0	0	0	0	0	1	1105.18	555.64	549.54	89.11	59.1	13.29	21.3	6.32	182.49	41.04	65.76	19.51	246.84	216	61	149	125.2	158	101	5.6	810
		82	58	1	0	0	1	1	0	0	0	0	0	1	0	0	1	0	0	744.98	470.39	274.59	90.63	45.92	8.91	27.95	17.21	127.92	24.83	77.87	47.94	191.83	175	65	86	92.8	134	101	5.2	679
		83	69	1	1	1	0	0	0	0	0	1	0	0	0	0	1	1	0	592.41	384.04	208.37	68.18	46.69	6.55	29.42	17.34	116.92	16.4	73.69	43.43	133.6	239	53	123	161.4	113	102	7.5	365
		84	71	1	0	1	1	0	0	0	0	0	1	0	0	0	0	1	0	989.62	584.61	405.01	103.94	55.96	20.6	18.03	5.41	202.83	74.65	65.34	19.62	222.18	195	46	155	118	130	103	5.9	146
		85	72	1	0	1	0	1	0	0	0	0	1	0	0	0	0	0	1	1617.71	1006.82	610.89	129.61	53.37	18.07	19.6	8.97	357.65	121.06	131.31	60.08	336.73	197	45	190	114	122	103	5.8	669
		86	67	1	1	1	1	1	0	0	1	1	0	0	0	0	0	0	1	583.1	422.66	160.44	45.04	56.88	24.92	14.13	4.07	173.71	76.11	43.15	12.43	117.27	203	50	311	90.8	145	103	6.5	765
		87	73	0	0	1	1	1	0	0	0	0	0	0	0	0	0	0	1	954.94	554.94	400.01	74.98	48.81	27.34	16.72	7.13	170.87	95.69	58.54	24.96	204.87	214	49	241	116.8	139	105	5.8	2900
		88	75	1	0	1	1	0	0	0	0	1	1	1	0	0	0	0	0	734.77	508.7	226.07	67.91	63.32	20.77	12.59	3.32	214.62	70.38	42.68	11.25	169.77	202	37	306	103.8	108	106	5.1	1660
		89	77	1	0	1	0	1	1	0	1	0	0	1	0	0	1	0	0	371.42	253.37	118.04	16.32	53.89	27.86	12.59	5.65	105.4	54.49	24.63	11.04	57.8	196	49	265	94	138	106	5.1	260
		90	82	0	0	1	0	0	0	0	0	0	0	1	0	0	1	1	0	774.35	479.03	295.32	79.16	58.35	24.76	12.53	4.37	181.22	76.9	38.92	13.56	168.43	200	54	128	120.4	124	107	6	1070
		91	82	1	1	0	0	0	0	0	0	0	1	0	0	0	0	0	0	1203.58	689.75	513.84	118.48	59.29	13.32	23.18	4.22	248.64	55.85	97.21	17.68	270.37	171	31	169	106.2	94	107	6.7	8330
		92	66	1	1	1	1	1	0	0	0	0	0	0	0	0	0	1	0	3299.22	1853.36	1445.86	119.81	60.2	26.64	11.19	1.97	835.16	369.5	155.27	27.29	466.14	181	34	94	128.2	89	107	6.6	107
		93	62	1	0	1	0	0	0	0	0	0	0	1	0	0	0	1	0	198.4	125.58	72.82	14.55	44.46	19.75	22.78	13.01	37.93	16.85	19.44	11.1	40.27	180	50	124	105.2	119	107	5.8	3870
		94	66	1	0	0	1	1	0	0	0	0	0	0	0	0	0	1	0	366.28	251.22	115.07	24.04	56.12	11.73	25.55	6.6	102.59	21.45	46.7	12.07	68.41	222	52	191	131.8	129	108	5.7	422
		95	62	1	0	0	1	1	0	0	0	1	0	0	0	0	1	0	0	1603.02	1009.08	593.94	111.64	59.17	18.34	17.14	5.35	407.99	126.48	118.2	36.86	319.56	206	38	158	136.4	109	109	5.1	524
		96	72	1	0	1	0	0	1	0	0	1	0	1	0	0	0	1	0	2139.69	1556.67	583.02	104.93	58.97	20.33	17.18	3.52	707.56	244	206.1	42.27	356.75	204	67	90	119	159	109	5.5	237
		97	73	0	1	1	1	0	0	0	0	1	1	1	1	0	0	0	0	1079.65	636.77	442.88	68.4	56.38	38.74	4.18	0.7	247.01	169.71	18.32	3.06	198.67	251	47	408	121	144	112	6.8	575
		98	69	1	0	0	0	1	0	0	0	0	0	0	0	0	0	1	0	1876.77	1091.27	785.5	101.61	60.16	17.89	16.82	5.14	462.46	137.5	129.29	39.52	322.5	225	60	54	154.2	138	114	5.6	241
		99	61	1	0	1	1	1	0	0	1	1	1	0	0	0	0	1	0	972.95	625.18	347.77	59.15	64.11	15.47	19.17	1.25	284.5	68.65	85.07	5.56	181.4	213	46	390	89	131	115	5.8	581
		100	70	1	0	1	1	1	0	0	0	0	0	0	0	0	0	0	1	824.81	560.13	264.68	65.96	62.93	25.28	10.05	1.74	243.16	97.66	38.84	6.73	173.74	210	43	174	132.2	116	117	7.9	763
		101	78	1	1	1	0	0	1	0	0	1	0	1	1	0	1	0	0	800	476.94	323.05	53.91	53.46	15.01	25.23	6.31	176.59	49.57	83.33	20.84	146.62	219	45	214	131.2	125	118	6.2	4910
		102	70	1	0	1	1	1	0	0	1	1	1	1	0	0	1	0	0	297.92	154	143.93	17.99	55.88	25.74	14.61	3.76	52.94	24.39	13.84	3.57	59.26	223	44	369	105.2	121	121	5.5	3600
		103	77	0	0	1	0	0	0	0	1	1	0	0	0	0	0	1	0	1322.44	619.52	702.92	116.89	58.51	25.56	12.5	3.43	196.32	85.78	41.93	11.52	283.98	221	46	260	123	139	124	6.2	1320
		104	78	1	0	0	1	0	1	1	0	0	0	1	0	0	1	0	0	525.14	335.26	189.88	21.8	49.56	33.06	15	2.38	126.95	84.68	38.41	6.09	79.13	239	50	164	156.2	125	124	6.3	513
		105	70	1	0	0	0	1	1	0	0	0	0	1	0	0	1	0	0	344.24	155.71	188.53	42.85	54.56	22.68	13.18	9.58	40.48	16.83	9.78	7.11	81.51	262	78	137	156.6	187	125	5.3	1420
		106	64	1	1	1	1	0	0	0	0	0	1	0	0	0	0	1	0	440.77	271.67	169.1	48.54	48.99	20.24	22.36	8.41	87.75	36.25	40.05	15.07	92.56	261	60	159	169.2	138	127	6.2	867
		107	72	1	0	1	1	0	0	0	0	1	0	1	0	0	0	0	1	863.42	559.51	303.91	56.7	59.95	22.08	14.7	3.27	236.51	87.11	58	12.89	165.01	222	48	231	127.8	127	132	5.6	728
		108	72	1	0	1	1	0	0	0	0	1	0	1	0	0	1	0	0	679	332.05	346.96	72.81	61.52	17.26	13.69	7.53	103.37	29	23	12.65	164.03	262	58	306	142.8	150	135	5.5	6890
		109	72	0	1	1	1	0	0	0	1	1	1	1	0	0	0	0	0	1848.95	1379.75	469.2	104.28	54	9.69	30.57	5.74	572.21	102.7	323.92	60.78	320.14	260	66	176	158.8	151	136	6.8	1090
		110	67	1	0	0	1	0	0	0	0	0	0	1	0	0	0	1	0	584.6	315.25	269.35	46.71	61.48	15.04	17.88	5.6	117.18	28.66	34.09	10.67	124.65	254	60	268	140.4	164	139	4.8	189
		111	51	1	1	0	1	1	0	0	0	0	0	0	0	0	0	0	0	273.44	209.12	64.32	24.43	62.23	19.02	15.82	2.93	94.31	28.82	23.98	4.44	57.57	246	38	334	141.2	112	142	9.7	3330
		112	58	1	0	0	1	1	0	0	0	0	0	0	0	0	0	0	1	1891.49	927.62	963.87	120.15	53.94	16.12	23.07	6.87	315.05	94.15	134.76	40.13	343.53	271	57	235	167	147	148	5.4	269
		113	59	1	0	1	1	1	0	0	1	0	0	1	0	0	1	0	0	387.81	213.28	174.52	48.03	60.39	17.26	16.77	5.58	80.83	23.1	22.45	7.46	79.45	301	49	300	192	142	156	9.5	9040
		114	63	1	1	1	0	1	1	0	0	1	1	1	0	0	1	0	0	1062.85	668.34	394.51	103.71	51.97	7.81	29.81	10.41	225.9	33.94	129.59	45.27	233.64	302	60	168	208.4	142	161	7.3	573
		115	62	1	1	1	0	1	1	0	0	1	1	1	0	0	0	1	0	59.59	40.46	19.12	5.38	44.08	26.16	19.4	10.36	12.35	7.33	5.44	2.9	12.44	319	52	181	230.8	126	181	6.4	984
